# Supplementary material for: Machine Learning Approach to Predict Physical Properties of Polypropylene Composites: Application of MLR, DNN, and Random Forest to Industrial Data
Source: Polymers (Basel). 2022 Aug 26;14(17):3500. doi: 10.3390/polym14173500 (PMC9459971; doi:10.3390/polym14173500)
Supplement: Supplementary file 1 [file polymers-14-03500-s001.zip]

Archive with 1 entries (1 files):
- polymers-1831991-supplementary.pdf
